# Supplementary material for: Enhancement of Roll-to-Roll Gravure-Printed Cantilever Touch Sensors via a Transferring and Bonding Method
Source: Sensors (Basel). 2025 Jan 22;25(3):629. doi: 10.3390/s25030629 (PMC11819942; doi:10.3390/s25030629)
Supplement: Supplementary file 1 [file sensors-25-00629-s001.zip]

Archive with 1 entries (1 files):
- sensors-3384423-supplementary.mp4
